# Supplementary material for: In Vitro Evaluation of Aryl Hydrocarbon Receptor Involvement in Feline Coronavirus Infection
Source: Viruses. 2025 Feb 6;17(2):227. doi: 10.3390/v17020227 (PMC11860311; doi:10.3390/v17020227)
Supplement: Supplementary file 1 [file viruses-17-00227-s001.zip]

Archive with 1 entries (1 files):
- viruses-3377435-supplementary.pdf
